# Supplementary material for: CIRBP Enhances the Function of Yak Cumulus Cells by Activating AMPK/mTOR-Mediated Mitophagy
Source: Biomolecules. 2025 May 24;15(6):759. doi: 10.3390/biom15060759 (PMC12190196; doi:10.3390/biom15060759)
Supplement: Supplementary file 1 [file biomolecules-15-00759-s001.zip]

Archive with 8 entries (8 files):
- FIG 1 C.pdf
- FIG 7.pdf
- FIG2.pdf
- FIG3.pdf
- FIG4 D.pdf
- FIG5.pdf
- FIG6.pdf
- FIG8.pdf
